# Supplementary material for: Strong Signature of Natural Selection within an FHIT Intron Implicated in Prostate Cancer Risk
Source: PLoS One. 2008 Oct 27;3(10):e3533. doi: 10.1371/journal.pone.0003533 (PMC2568805; doi:10.1371/journal.pone.0003533)
Supplement: Table S1 — SNPs identified within the sequenced region of FHIT intron 5 (0.05 MB XLS) [file pone.0003533.s001.xls]

## Sheet: Sheet1
Table S1. SNPs identified within the resequenced region of FHIT intron 5.
				Ancestral Alelle Frequency
SNP Name*	rs#	UCSC Position	Ancestral > Human Alelles	European	Yoruban	Japanese
124290	rs35881306	60059943	T>T/C	0.884615
124311	rs7642268	60059964	C>A/C	0.230769
124358	rs7609578	60060011	A>G/A	0.230769
124891	new	60060544	T>T/A	0.961538
125529	rs2361336	60061182	A>G/A	0.230769
125578	new	60061231	T>T/G	0.807692
125668	rs6804216	60061321	C>T/C	0.115385
125686	new	60061339	C>C/A	0.961538
125952	Indel/T/rs34579384	60061605	I>I/D	0.583
126236	new	60061889	C>G/C	0.0769231
126458	rs11130752	60062111	C>C/T	0.807692
126559	new	60062212	T>T/C	0.961538
126704	rs13314734	60062357	T>C/T	0.0769231
126777	rs6807624	60062430	G>C/G	0.269231
126838	rs9813549	60062491	C>C/G	0.576923
127115	rs6772047	60062768	A>A/G	0.807692
127204	rs6446110	60062857	T>T/C	0.961538
127448	rs969561	60063101	A>A/G	0.807692
127476	new	60063129	G>C/G	0.166667
127822	new	60063475	A>A/T	0.961538
127869	rs969562	60063522	A>A/T	0.884615
128673	rs9871368	60064326	A>A/G	0.769231
128701	rs10510825	60064354	T>C/T	0.192308
128765	rs10510826	60064418	T>C/T	0.0769231
128958	rs10510827	60064611	T>T/C	0.807692
128981	rs9311748	60064634	T>C/T	0.115385
129022	rs11919455	60064675	A>A/T	0.807692
129305	rs11130753	60064958	C>C/G	0.807692
129400	rs6766789	60065053	C>C/A	0.846154
129430	rs11130754	60065083	A>A/G	0.807692
129503	rs12330253	60065156	T>T/C	0.576923
129789	rs10780042	60065442	T>T/G	0.807692
130070	rs11917733	60065723	T>T/C	0.923077
130081	rs4679510	60065734	T>T/C	0.961538
130393	rs4679511	60066046	T>C/T	0.346154
130543	rs4679631	60066196	C>C/T	0.961538
130644	rs2205361	60066297	T>T/G	0.653846
130954	rs13099584	60066607	G>G/A	0.727273
131120	new	60066773	C>C/T	1	0.96875
131183	new	60066836	G>G/A	0.916667	1
131185	new	60066838	G>G/T	0.916667	0.96875
131321	new	60066974	G>G/A	0.75	1
131454	rs35714610	60067107	C>C/T	0.666667	0.96875
131487	rs6773600	60067140	T>T/C	0.958333	0.90625
131654	new	60067307	C>C/T	0.833333	1
132093	rs6782148	60067746	A>A/G	0.961538
132176	rs6807027	60067829	T>T/C	0.884615
132286	rs34684433	60067939	T>G/T	0.5
132358	rs6773849	60068011	C>C/T	0.884615
132495	rs28582870	60068148	A>A/G	1	0.9375
132547	new	60068200	C>C/T	1	0.96875
132698	new	60068351	C>C/A	1	0.9375
132749	rs996174	60068402	C>T/C	0.115385	0.59375
132820	new	60068473	C>C/G	1	0.9375
132894	new	60068547	C>C/G	1	0.96875
133051	new	60068704	T>T/G	1	0.9375
133114	new	60068767	G>G/C	1	0.96875
133162	rs4679512	60068815	T>T/C	0.923077
133279	new	60068932	C>C/T	0.846154
133417	rs12630887	60069070	G>A/G	0.461538
133661	rs6764937	60069314	G>G/C	0.884615
133664	new	60069317	C>C/G	0.961538
133753	new	60069406	C>C/T	0.961538
133806	new	60069459	?>C/T	1	0.9375
133840	rs6788803	60069493	G>G/C	0.730769	0.96875
133882	new	60069535	T>T/C	0.923077	1
133939	new	60069592	G>G/C	0.923077	0.78125
133940	new	60069593	C>C/T	1	0.96875
133964	new	60069617	C>C/A	1	0.96875
134091	rs17062269	60069744	T>T/C	0.923077	0.9375
134145	rs6789112	60069798	C>C/G	0.961538	0.84375
134154	rs13317306	60069807	G>G/T	1	0.84375
134256	Indel/TA/new	60069909	D>I/D	0.462	0.8125
134317	new	60069970	C>C/T	1	0.966667
134368	new	60070021	C>C/T	1	0.966667
134412	new	60070065	G>G/C	1	0.966667
134457	rs2142301	60070110	T>T/C	0.6	0.5
134581	rs2142302	60070234	G>G/C	0.958333	0.78125
134607	new	60070260	G>G/A	1	0.954545
134979	new	60070632	T>T/C	1	0.96875
134991	rs9311749	60070644	T>T/C	0.692308	0.4375
135078	rs17062284	60070731	C>C/G	0.923077	0.84375
135181	rs926140	60070834	G>C/G	0.423077	0.625
135240	rs926141	60070893	T>T/C	0.576923	0.4375
135657	new	60071310	C>C/G	0.884615	1
135761	new	60071414	A>A/G	1	0.96875
135817	new	60071470	T>T/C	1	0.9375
135909	new	60071562	C>C/T	1	0.96875
135951	rs11130755	60071604	A>A/G	0.538462	0.5
136191	new	60071844	G>G/C	0.923077	0.84375
136310	rs12715549	60071963	T>A/T	0.461538	0.28125
136372	new	60072025	G>G/A	1	0.96875
136414	new	60072067	C>C/T	1	0.96875
136426	new	60072079	A>A/G	1	0.96875
136518	new	60072171	A>A/G	1	0.96875
136617	new	60072270	A>A/G	1	0.875
137187	new	60072840	G>G/C	0.846154	0.875
137228	new	60072881	T>T/A	1	0.90625
137261	rs34476489	60072914	G>C/G	0.384615	0.7
137302	rs9814915	60072955	T>T/C	0.807692	0.6875
137330	rs13088112	60072983	T>T/C	0.538462	0.90625
137343	new	60072996	C>A/C	0	0.0625
137380	rs9834956	60073033	C>C/T	0.615385	0.53125
137531	rs726409	60073184	A>A/T	0.807692	0.6875
137588	rs9852879	60073241	A>A/C	0.846154	0.8125
137696	rs2361337	60073349	C>C/G	0.961538	0.9375
137733	new	60073386	T>T/C	1	0.9375
137820	rs3887229	60073473	T>T/C	0.884615	1
137855	new	60073508	C>C/A	1	0.9375
138109	new	60073762	C>C/T	1	0.96875
138112	new	60073765	C>C/G	0.884615	1
138144	new	60073797	C>C/T	0.958333	1
138345	new	60073998	G>G/C	1	0.96875
138355	rs760316	60074008	T>T/C	0.807692	0.6875
138412	new	60074065	T>T/C	1	0.966667
138543	rs760317	60074196	A>G/A	0.346154	0.375
138721	rs11712298	60074374	?>T/C	0.923077	0.8125
138740	new	60074393	A>A/G	1	0.96875
138755	new	60074408	C>C/A	0.884615	1
138841	rs11708236	60074494	>C/T	0.923077	0.8125
138853	new	60074506	C>C/T	0.884615	1
139396	new	60075049	G>G/T	1	0.9375
139522	new	60075175	?>T/C	1	0.96875
139537	rs7640017	60075190	A>A/G	1	0.90625
139562	new	60075215	C>C/A	1	0.96875
139594	rs734291	60075247	G>G/A	0.807692	0.625
139714	new	60075367	C>C/G	1	0.9375
139719	rs7630991	60075372	C>T/C	0.461538	0.875
139813	rs6446111	60075466	G>G/T	0.615385	0.375
139869	rs6446112	60075522	?>G/A	0.538462	0.78125
139947	new	60075600	T>T/C	0.846154	0.8125
139959	rs6801047	60075612	T>T/C	1	0.9375
140022	new	60075675	A>A/G	1	0.90625
140036	new	60075689	G>G/A	1	0.96875
140044	new	60075697	A>A/G	1	0.96875
140141	new	60075794	C>C/G	1	0.96875
140162	rs6446113	60075815	?>T/C	0.538462	0.78125
140163	rs7653008	60075816	A>G/A	0.461538	0.125
140234	new	60075887	T>T/A	1	0.96875
140290	rs6798840	60075943	T>T/A	0.615385	0.40625
140409	new	60076062	C>C/A	1	0.9375
140510	new	60076163	A>A/G	1	0.875
140568	new	60076221	C>C/T	1	0.96875
140631	new	60076284	A>A/G	0.961538	1
140727	rs9831468	60076380	G>G/C	0.807692	0.633333
140989	Indel/CATATATG/new	60076642	I>I/D	0.538	0.767
141069	new	60076722	G>G/C	0.961538	1
141110	new	60076763	C>C/T	1	0.933333
141208	rs7634619	60076861	C>T/C	0.384615	0.5625
141214	rs7634622	60076867	C>G/C	0.384615	0.5625
141222	rs1016448	60076875	C>C/T	0.961538	0.71875
141240	rs7648380	60076893	G>G/T	0.615385	0.4375
141422	rs7648572	60077075	T>T/C	0.538462	0.78125
141432	new	60077085	C>C/G	1	0.9375
141447	rs1022445	60077100	G>G/A	0.923077	0.875
141478	rs7646225	60077131	A>A/T	0.538462	0.875
141544	new	60077197	G>G/A	1	0.96875
141562	rs4679633	60077215	T>T/A	0.923077	0.875
141573	rs7648665	60077226	T>T/C	0.538462	0.875
141608	rs4679634	60077261	C>C/G	0.923077	0.875
141833	rs4679635	60077486	G>C/G	0.45	0.625
141844	new	60077497	T>T/C	1	0.96875
142002	Indel/T/rs35485080	60077654	I>D/I	0.409091	0.2307
142020	new	60077673	G>G/A	1	0.961538
142033	new	60077686	C>C/G	1	0.961538
142049	new	60077702	?>C/A	1	0.961538
142055	rs7634772	60077708	T>T/C	0.95	0.846154	0.96875
142274	Indel/TGATAAGATTTCCAGTAGTTGGCT/new	60077927	D>D/I	0.856	0.905	0.96875
142300	rs7632624	60077953	A>A/G	0.538462	0.78125	0.84375
142329	new	60077982	C>C/T	1	0.96875	1
142351	new	60078004	A>G/A	0	0.0625	0
142413	rs4679636	60078066	G>G/C	0.961538	0.90625	1
142485	rs12636523	60078138	T>T/C	0.884615	1	0.8125
142506	rs28494615	60078159	G>A/G	0.461538	0.21875	0.15625
142512	rs28538005	60078165	A>A/T	0.538462	0.78125	0.84375
142609	new	60078262	?>A/G	1	0.9375	0.84375
142660	rs34737256	60078313	C>T/C	0.461538	0.21875	0.15625
142683	rs28709472	60078336	C>T/C	0.461538	0.21875	0.15625
142742	rs34894656	60078395	T>T/G	0.666667	0.78125	0.84375
142795	rs34841206	60078448	G>G/A	0.541667	0.766667	0.84375
142914	rs34514881	60078567	G>A/G	0.458333	0.233333	0.15625
142916	rs12633701	60078569	G>G/C	0.884615	1	0.84375
143030	new	60078683	A>A/G	1	0.966667	1
143147	new	60078800	G>G/C	0.884615	1	0.84375
143228	new	60078881	C>C/T	0.961538	1	1
143415	new	60079068	A>A/C	0.875	0.78125	0.96875
143518	rs9847443	60079171	G>G/A	0.541667	0.875	0.875
143744	rs9809808	60079397	A>A/G	0.541667	0.875	0.875
143747	rs9867457	60079400	G>T/G	0.458333	0.125	0.125
143803	rs9847682	60079456	C>C/T	0.538462	0.875	0.875
143808	rs9809946	60079461	A>A/C	0.538462	0.875	0.875
143836	rs9867596	60079489	G>T/G	0.461538	0.125	0.125
143849	indel/GTGGTGACTCATGC/rs11276616	60079502	I>D/I	0.458	0.125	0.125
143948	new	60079601	T>T/C	0.5	0.233333	0.125
144041	new	60079694	A>A/G	1	0.90625	1
144157	new	60079810	G>T/G	0.461538	0.1875	0.125
144218	new	60079871	C>C/T	0.538462	0.8125	0.875
144228	new	60079881	C>T/C	0.461538	0.1875	0.125
144367	rs34872452	60080020	A>T/A	0.458333	0.1875	0.125
144500	Indel/TTTAA/new	60080153	I>I/D	O.538	0.833	0.875
144552	rs12635236	60080205	G>A/G	0.384615	0.6	0.84375
144581	rs9852627	60080234	T>C/T	0.461538	0.1875	0.125
144593	rs12629851	60080246	A>A/T	0.538462	0.8125	0.875
144609	new	60080262	T>T/G	1	0.933333	1
144716	rs9815054	60080369	A>G/A	0.384615	0.59375	0.8125
144841	rs9852972	60080494	C>C/T	0.538462	0.90625	0.875
144999	new	60080652	G>G/A	1	0.96875	1
145147	new	60080800	G>G/C	1	0.966667	1
145178	rs9877256	60080831	T>T/A	0.538462	0.8	0.875
145202	rs9819455	60080855	A>C/A	0.384615	0.566667	0.84375
145298	new	60080951	G>G/A	1	0.966667	1
145378	rs9857624	60081031	T>C/T	0.461538	0.1875	0.125
145380	rs11715819	60081033	G>G/T	1	0.96875	1
145515	rs7642167	60081168	T>T/A	0.615385	0.375	0.15625
145884	rs7644751	60081537	G>A/G	0.461538	0.21875	0.125
145958	new	60081611	G>G/C	0.923077	0.84375	0.5
145960	new	60081613	T>T/C	1	0.96875	1
145970	rs34593763	60081623	C>C/T	0.538462	0.78125	0.875
145975	rs35011630	60081628	?>A/G	0.538462	0.75***	0.875
146038	rs9878583	60081691	T>T/C	0.538462	0.78125	0.875
146080	new	60081733	G>G/C	0.884615	1	0.8125
146239	rs9882623	60081892	C>T/C	0.461538	0.233333	0.125
146283	new	60081936	G>G/A	1	0.966667	1
146290	new	60081943	C>C/T	1	0.966667	1
146331	Indel/ATT/new	60081983	I>I/D	1	0.969	1
146355	rs7633785	60082008	T>C/T	0.461538	0.21875	0.125
146397	new	60082050	G>G/A	1	0.96875	1
146573	rs7611309	60082226	G>G/T	0.538462	0.78125	0.875
146632	rs7650052	60082285	T>C/T	0.384615	0.5625	0.84375
146697	rs7636416	60082350	C>C/T	0.538462	0.8125	0.875
146720	rs7636422	60082373	C>T/C	0.384615	0.5625	0.84375
146754	rs7650150	60082407	T>C/T	0.375	0.5625	0.833333
146861	new	60082514	?>T/C	1	0.96875	1
146884	new	60082537	G>G/A	0.863636	0.928571	0.84375
146893	new	60082546	C>C/T	0.863636	0.9375	0.84375
146908	rs7647923	60082561	G>G/A	0.727273	0.535714	0.34375
146952	new	60082605	C>C/T	1	0.9375	1
146959	new	60082612	A>A/G	1	0.90625	1
147057	rs9839495	60082710	G>G/C	0.636364	0.5625	0.34375
147065	new	60082718	G>G/C	1	0.96875	1
147140	new	60082793	G>G/C	1	0.96875	1
147168	new	60082821	T>T/C	1	0.96875	1
147183	Indel/A/new	60082836	I>D/I	0.273	0.406	0.21875
147289	new	60082942	T>A/T	0.115385	0.1	0.1875
147317	rs2885254	60082970	C>C/T	0.730769	0.5	0.34375
147412	rs2361338	60083065	C>C/T	0.538462	0.9	0.875
147417	rs4465902	60083070	T>T/C	0.884615	0.933333	0.8125
147452	rs4289309	60083105	G>A/G	0.115385	0.0666667	0.1875
147474	rs4542973	60083127	T>G/T	0.115385	0.0666667	0.1875
147495	NEW	60083148	T>T/G	1	0.966667	1
147597	rs4622857	60083250	G>G/A	0.884615	0.933333	0.8125
147666	new	60083319	T>T/A	1	0.966667	1
147683	rs4465903	60083336	T>T/C	0.884615	0.9375	0.8125
147700	new	60083353	G>G/A	1	0.90625	1
147744	rs4234290	60083397	T>T/C	0.923077	1	0.5
147800	rs4679637	60083453	G>G/T	0.807692	0.71875	0.84375
147801	rs28716988	60083454	G>G/C	0.846154	0.875	0.96875
147904	rs35345892	60083557	A>A/G	0.615385	0.4375	0.15625
148018	new	60083671	C>C/A	1	1	0.96875
148069	new	60083722	C>C/T	1	0.96875	1
148121	new	60083774	C>T/C	0.115385	0.0625	0.1875
148122	new	60083775	A>G/A	0.115385	0.03125	0.1875
148237	new	60083890	T>C/T	0	0.09375	0
148372	new	60084025	T>T/C	0.961538	1	1
148381	new	60084034	C>C/T	0.884615	0.96875	0.8125
148402	new	60084055	G>G/A	0.884615	0.96875	0.8125
148444	new	60084097	T>C/T	0.115385	0.03125	0.1875
148504	new	60084157	T>T/C	0.863636	0.96875	0.8125
148520	new	60084173	T>T/C	0.954545	1	1
148565	new	60084218	G>G/A	1	0.96875	1
148710	new	60084363	T>T/G	0.846154	1	0.8125
148756	rs9846395	60084409	G>G/A	0.538462	0.8125	0.84375
148988	Indel/GA/new	60084641	I>D/I	0.227	0
149435	new	60085090	G>G/C	0.884615	1
149453	new	60085108	C>C/A	1	0.96875
149483	new	60085138	A>A/G	1	0.9375
149494	new	60085147	A>A/G	1	0.90625
149530	rs7643359	60085183	A>A/C	0.730769	0.5625
149558	rs2178929	60085211	G>A/G	0.384615	0.53125
149612	rs7615233	60085265	G>G/A	0.615385	0.46875
149642	new	60085295	A>A/G	1	0.96875
149653	new	60085306	G>G/C	1	0.96875
149724	rs9813494	60085377	G>G/A	0.730769	0.53125
149733	new	60085399	G>G/T	1	0.90625
149740	new	60085406	A>A/G	1	0.90625
149793	rs9813638	60085446	A>G/A	0.384615	0.71875
149799	rs9871341	60085452	T>C/T	0.384615	0.5625
149830	rs9311750	60085483	T>T/C	0.615385	0.40625
149889	rs12107521	60085542	G>G/A	1	0.96875
149916	rs9311751	60085569	G>G/A	0.615385	0.40625
149945	rs9813806	60085598	C>C/A	0.615385	0.40625
150036	new	60085689	G>G/A	1	0.9375
150070	rs9855874	60085723	G>A/G	0.384615	0.59375
150208	rs12106838	60085861	A>A/C	0.884615	0.90625
150269	new	60085922	C>C/A	0.884615	0.875
150301	new	60085954	C>G/C	0.375	0.5625
150322	new	60085975	C>C/T	1	0.96875
150443	rs9818283	60086096	A>T/A	0.458333	0.59375
150449	rs9876035	60086102	A>A/T	0.541667	0.40625
150472	new	60086125	G>G/A	1	0.96875
150623	new	60086276	G>G/A	1	0.9375
150653	rs9856850	60086306	G>A/G	0.458333	0.59375
150695	rs9818726	60086348	G>G/A	0.681818	0.40625
150827	new	60086480	T>T/G	0.833333	0.78125
151064	rs9823129	60086717	G>G/A	0.666667	0.34375
151154	rs2178930	60086807	C>C/T	0.666667	0.46875
151197	new	60086850	A>A/G	1	0.96875
151483	new	60087136	G>G/A	1	0.9375
151682	rs722070	60087335	A>A/G	0.5	0.34375
151746	rs722071	60087399	C>C/T	0.615385	0.46875
151805	new	60087458	C>C/T	1	0.96875
151819	new	60087472	T>T/C	1	0.96875
151833	new	60087486	C>C/T	1	0.96875
151916	new	60087509	C>G/C	0.461538	0.34375
151917	new	60087510	C>G/C	0.461538	0.34375
151936	new	60087589	C>G/C	0.461538	0.34375
151995	new	60087648	A>G/A	0.461538	0.34375
152013	new	60087667	G>G/A	1	0.9375
152032	new	60087682	G>G/A	0.538462	0.71875
152033	new	60087683	G>G/T	1	0.9375
152044	new	60087697	C>C/T	1	0.96875
152045	new	60087698	G>G/A	0.846154	0.875
152216	new	60087868	C>C/T	0.692308	0.84375
152217	new	60087869	G>G/A	0.576923	0.40625
152241	new	60087894	C>C/T	0.692308	0.8125
152453	new	60088106	T>T/C	1	0.96875
152494	new	60088147	A>T/A	0.153846	0.15625	0.125
* Correspond to nucleotide position on sequenced BAC clone accession# AF152364.
** Position based on UCSC May 2004 assembly.
*** A third allele of T observed at a frequency of 0.031.
