# Supplementary material for: Strong Signature of Natural Selection within an FHIT Intron Implicated in Prostate Cancer Risk
Source: PLoS One. 2008 Oct 27;3(10):e3533. doi: 10.1371/journal.pone.0003533 (PMC2568805; doi:10.1371/journal.pone.0003533)
Supplement: Table S2 — Association tests for single SNPs (0.03 MB XLS) [file pone.0003533.s002.xls]

## Sheet: Sheet1
Table S2. Association tests for single SNPs
					Minor Allele Frequency				All Cases		2 IBD Cases
SNP	HWpval	%Geno	Minor Allele	Major Allele	All Samples	All cases	2IBD Cases	Controls	Chisq	P-value	Chisq	P-value
122326	0.029	100	G	A	0.335	0.3325	0.369863	0.339161	0.033	0.8554	0.401	0.5267
125529	0.0026	94.2	A**	G	0.336	0.337838	0.356164	0.333333	0.014	0.9046	0.221	0.638
125578	1	96.8	G	T**	0.27	0.291667	0.315068	0.239286	2.256	0.1331	2.828	0.0926
127448	0.3897	93.3	G	A**	0.18	0.197297	0.183824	0.155556	1.845	0.1743	0.524	0.4689
127476	0.5821	94.5	G**	C	0.253	0.27957	0.301471	0.217391	3.241	0.0718	3.48	0.0621
127869	0.019	94.2	T	A**	0.17	0.159459	0.205882	0.184783	0.717	0.397	0.262	0.6089
129400	0.3895	96.2	A	C**	0.085	0.0755208	0.0972222	0.0978261	1.029	0.3104	0	0.9842
129503	0.6271	95.9	C	T**	0.356	0.341146	0.277778	0.375912	0.843	0.3584	4.039	0.045
129789	0.1328	96.5	G	T**	0.199	0.183246	0.243056	0.221429	1.476	0.2245	0.252	0.6156
130070	0.8931	92.4	C	T**	0.246	0.264398	0.3125	0.218254	1.743	0.1868	4.312	0.038
130644	0.5194	96.2	G	T**	0.317	0.313472	0.328571	0.321168	0.044	0.8341	0.023	0.8789
132176	0.8627	96.5	C	T**	0.32	0.336788	0.401408	0.297101	1.164	0.2806	4.596	0.032
132358	1	96.2	T	C**	0.288	0.299479	0.35	0.271739	0.603	0.4375	2.719	0.0992
133417	0.1027	93.6	A	G**	0.416	0.4	0.338028	0.4375	0.907	0.3408	3.836	0.0502
133661	0.9037	96.5	C	G**	0.27	0.278646	0.347222	0.258993	0.316	0.5742	3.593	0.058
134581	0.1706	99.4	C	G**	0.082	0.08	0.109589	0.0851064	0.057	0.8109	0.681	0.4094
134902	1	99.1	C	G**	0.037	0.04	0.0547945	0.0321429	0.287	0.5921	1.285	0.2569
134991	0.7437	99.1	C	T**	0.351	0.3775	0.431507	0.314286	2.887	0.0893	5.763	0.016
135181	0.3481	100	C	G**	0.49	0.465	0.39726	0.524476	2.361	0.1244	6.266	0.012
135240	0.3669	100	C	T**	0.475	0.4975	0.554795	0.444056	1.91	0.167	4.748	0.029
135657	0.6201	99.1	G	C**	0.157	0.16	0.184932	0.153571	0.051	0.8208	0.687	0.4071
137261	0.2945	100	C	G**	0.491	0.47	0.39726	0.520979	1.734	0.1879	5.928	0.0149
137302	0.968	97.7	C	T**	0.327	0.361111	0.401408	0.277372	5.161	0.023	6.616	0.01
137330*	0.0153	100	C	T**	0.351	0.335	0.280822	0.374126	1.12	0.2899	3.736	0.0532
137820	0.1673	99.1	C	T**	0.119	0.118687	0.126761	0.119718	0.002	0.9673	0.044	0.8342
138543*	0.493	100	A**	G	0.475	0.5075	0.568493	0.43007	4.009	0.045	7.424	0.0064
139594	0.8297	96.8	A	G**	0.322	0.35567	0.388889	0.275362	4.762	0.029	5.659	0.017
139813	0.345	100	G**	T	0.496	0.4725	0.40411	0.527972	2.053	0.1519	5.936	0.015
140162	0.0078	96.5	C	T	0.346	0.333333	0.284722	0.363971	0.665	0.4149	2.648	0.1037
142002	0.0119	99.1	I**	D	0.363	0.3475	0.294521	0.385714	1.04	0.3078	3.488	0.0618
142055	0.0757	89.5	C	T**	0.106	0.10221	0.1	0.111111	0.124	0.7244	0.116	0.7333
142080	1	91.8	D	I**	0.04	0.0430108	0.056338	0.0348837	0.264	0.6074	1.036	0.3088
142274	0.6104	98.8	I	D**	0.128	0.1225	0.10274	0.136691	0.295	0.5869	1.009	0.3152
142300*	0.0224	100	G	A**	0.362	0.345	0.287671	0.384615	1.134	0.287	3.983	0.046
142413*	0.3413	100	C	G**	0.07	0.0625	0.0753425	0.0804196	0.823	0.3643	0.034	0.8529
142485	0.0229	98.8	C	T**	0.119	0.1175	0.130137	0.122302	0.036	0.8496	0.054	0.8167
142506	0.013	98.8	G**	A	0.364	0.3475	0.294521	0.388489	1.19	0.2754	3.686	0.0549
142512	0.013	98.8	T	A**	0.364	0.3475	0.294521	0.388489	1.19	0.2754	3.686	0.0549
144716*	0.4108	100	G	A**	0.485	0.465	0.40411	0.513986	1.602	0.2056	4.678	0.031
146038	0.0562	94.8	C	T**	0.337	0.329843	0.297101	0.347015	0.208	0.6484	1.026	0.311
147317	0.5643	97.4	T	C**	0.343	0.371134	0.414286	0.303571	3.295	0.0695	5.095	0.024
147412	0.056	97.7	T	C**	0.336	0.320513	0.274648	0.357143	0.98	0.3221	2.903	0.0884
147452	1	97.7	G**	A	0.188	0.179487	0.190141	0.2	0.449	0.5027	0.058	0.8097
147904*	0.3574	100	A**	G	0.481	0.46	0.39726	0.51049	1.703	0.1919	4.972	0.026
148444*	0.9361	99.7	T**	C	0.183	0.173367	0.191781	0.195804	0.561	0.4539	0.01	0.9204
151682	0.0961	97.1	A**	G	0.449	0.43	0.376712	0.477444	1.454	0.228	3.878	0.049
151746	0.1924	96.5	T	C**	0.361	0.386598	0.421429	0.324818	2.657	0.1031	3.765	0.0523
151995	0.1427	99.1	A**	G	0.434	0.421717	0.375	0.450704	0.566	0.4519	2.241	0.1344
152216	0.0455	95.6	T	C**	0.297	0.295213	0.261194	0.3	0.018	0.8944	0.666	0.4143
152217	0.1181	96.2	A	G**	0.429	0.439474	0.456522	0.414286	0.418	0.5181	0.673	0.4118
152494*	0.1993	100	A**	T	0.187	0.1675	0.184932	0.213287	2.303	0.1291	0.479	0.4888
*Genotypes confirmed by both SNaPshot and iPLEX
** Ancestral allele
