# Supplementary material for: Strong Signature of Natural Selection within an FHIT Intron Implicated in Prostate Cancer Risk
Source: PLoS One. 2008 Oct 27;3(10):e3533. doi: 10.1371/journal.pone.0003533 (PMC2568805; doi:10.1371/journal.pone.0003533)
Supplement: Table S3 — Association tests for SNP combinations (0.05 MB XLS) [file pone.0003533.s003.xls]

## Sheet: Sheet1
Table S3. Association tests for SNP combinations.
		UNPHASED						PHASE								Haploview
								Genotype Count	Haplotype		Genotype		Homo. Risk
SNP Combination	Risk Haplotype	Case	Control	Ca-Freq	Co-Freq	Chisq	P-value	Homo R/Het R/Homo Non-R	Chisq	P-value	Chisq	P-value	Chisq	P-value	Odds Ratio	Chisq	P-value
135181 142413 152494	G-G-T
2IBD Cases		57.19	68.3	0.3917	0.2388	9.731	0.001812	11/32/30	9.847	0.0017	11.74	0.0028	9.44	0.0021	4.90 (1.63 to 14.69)	9.6	0.0061
All Cases		143.7	68.3	0.3591	0.2388	11.43	0.0007234	27/82/91	10.23	0.00138	11.66	0.0029	9.86	0.0017	4.31 (1.62 to 11.48)	9.59	0.0055
Controls								5/55/83
135240 142413 152494	C-G-T
2IBD Cases		49.19	60.88	0.3369	0.2129	7.085	0.007773	10/27/36	7.455	0.00633	10.31	0.0058	9.48	0.0021	5.52 (1.67 to 18.26)	7.41	0.019
All Cases		125.9	61.55	0.3146	0.2152	9.716	0.001827	22/77/101	8.596	0.00337	9.58	0.0083	8.01	0.0047	4.30 (1.45 to 12.75)	8.29	0.014
Controls								4/50/89
137261 142413 152494	G-G-T
2IBD Cases		55.83	69.84	0.3824	0.2442	9.082	0.002581	11/32/30	9.321	0.00227	11.46	0.0033	9.44	0.0021	4.90 (1.63 to 14.69)	8.92	0.0064
All Cases		142.6	69.38	0.3566	0.2426	10.15	0.001443	27/81/92	9.17	0.00246	11.1	0.0039	9.86	0.0017	4.31 (1.62 to 11.48)	8.47	0.010
Controls								5/56/82
138543 142413 152494	A-G-T
2IBD Cases		51.88	61.17	0.3554	0.2139	9.529	0.002023	10/29/38	9.7	0.00184	10.44	0.0054	9.48	0.0021	5.52 (1.67 to 18.26)	9.55	0.0046
All Cases		134.7	62.44	0.3368	0.2183	13.72	0.0002119	25/78/106	12.335	0.00045	11.87	0.0026	10.14	0.0015	4.96 (1.69 to 14.60)	11.38	0.0030
Controls								4/49/93
139813 142413 152494	T-G-T
2IBD Cases		56.02	67.43	0.3837	0.2358	9.154	0.002482	11/31/31	9.489	0.00207	11.41	0.0033	9.44	0.0021	4.90 (1.63 to 14.69)	9.15	0.0078
All Cases		142.1	67.43	0.3552	0.2358	10.99	0.0009171	27/80/93	10.048	0.00153	11.47	0.0032	9.86	0.0017	4.31 (1.62 to 11.48)	9.24	0.0066
Controls								5/54/84
142413 144716 152494	G-A-T
2IBD Cases		54.61	68.36	0.374	0.239	8.542	0.00347	11/31/31	8.97	0.00275	11.15	0.0038	9.44	0.0021	4.90 (1.63 to 14.69)	8.63	0.0082
All Cases		138.9	68.99	0.3471	0.2412	10.37	0.001278	27/80/93	9.398	0.00217	11.16	0.0038	9.86	0.0017	4.31 (1.62 to 11.48)	8.83	0.011
Controls								5/55/83
142413 147904 152494	G-G-T
2IBD Cases		56.65	68.6	0.388	0.2398	8.912	0.002833	11/32/30	9.321	0.00227	11.46	0.0033	9.44	0.0021	4.90 (1.63 to 14.69)	8.92	0.0082
All Cases		142.8	68.6	0.357	0.2398	10.68	0.001083	27/82/91	9.577	0.00197	11.33	0.0035	9.86	0.0017	4.31 (1.62 to 11.48)	9.05	0.0095
Controls								5/56/82
135181 142413 148444	G-G-C
2IBD Cases		50.55	60.75	0.3462	0.2124	7.932	0.004857	11/28/34	8.965	0.0028	12.287	0.0022	11.262	0.00079	6.17 (1.89 to 20.12)	8.82	0.0078
All Cases		123.5	60.75	0.3088	0.2124	8.438	0.003675	23/76/101	7.756	0.0054	9.71	0.0078	8.71	0.0032	4.52 (1.53 to 13.36)	7.67	0.015
Controls								4/52/87
135240 142413 148444	C-G-C
2IBD Cases		50.68	63.34	0.3571	0.2215	7.56	0.006	11/27/35	8.622	0.00332127	11.907	0.00259674	11.262	0.00079	6.17 (1.89 to 20.12)	7.83	0.014
All Cases		122.2	62.91	0.3056	0.22	7.18	0.0074	23/71/106	6.994	0.00817834	8.951	0.0113845	8.71	0.0032	4.52 (1.53 to 13.36)	6.17	0.037
Controls								4/52/87
137261 142413 148444	G-G-C
2IBD Cases		49.27	61.63	0.3374	0.2155	6.755	0.009346	11/27/35	7.621	0.0058	11.76	0.0028	11.262	0.00079	6.17 (1.89 to 20.12)	7.526	0.023
All Cases		121.3	61.89	0.3031	0.2164	7.046	0.007943	22/76/102	6.456	0.011	8.69	0.013	8.01	0.0047	4.30 (1.45 to 12.75)	6.38	0.042
Controls								4/53/86
138543 142413 148444	A-G-C
2IBD Cases		44	53.71	0.3014	0.1878	7.32	0.006818	9/26/38	8	0.0047	12.74	0.0017	11.95	0.00055	9.91 (2.08 to 47.20)	7.83	0.019
All Cases		115.4	53.71	0.2884	0.1878	10.79	0.00102	20/74/106	9.679	0.00186	11.98	0.0025	10.28	0.0014	7.83 (1.80 to 34.08)	9.14	0.010
Controls								2/48/93
139813 142413 148444	T-G-C
2IBD Cases		48.25	59.59	0.3305	0.2084	7.107	0.00768	10/28/35	7.781	0.00528	12.251	0.0022	11.5	0.00070	7.41 (1.97 to 27.84)	7.687	0.019
All Cases		120.2	59.86	0.3005	0.2093	8.111	0.004399	21/77/102	7.22	0.00721	9.92	0.007	9.05	0.0026	5.48 (1.60 to 18.73)	7.13	0.025
Controls								3/53/87
142413 144716 148444	G-A-C
2IBD Cases		48	60	0.3288	0.2098	6.638	0.009985	10/28/35	7.297	0.00691	12.09	0.0024	11.5	0.00070	7.41 (1.97 to 27.84)	7.297	0.025
All Cases		119.3	60	0.2982	0.2098	7.483	0.00623	21/77/102	6.653	0.0099	9.7	0.0079	9.05	0.0026	5.48 (1.60 to 18.73)	6.72	0.037
Controls								3/54/86
142413 147904 148444	G-G-C
2IBD Cases		49	61	0.3356	0.2133	6.686	0.009717	11/27/35	7.621	0.00577	11.76	0.0028	11.262	0.00079	6.17 (1.89 to 20.12)	7.62	0.025
All Cases		121.3	61	0.3032	0.2133	7.435	0.006398	22/77/101	6.809	0.00907	8.87	0.012	8.01	0.0047	4.30 (1.45 to 12.75)	6.88	0.030
Controls								4/53/86
